# Supplementary material for: Antidiabetic Effect of Substituting Processed Meat with Reduced-Fat and Diatomaceous Earth-Enriched Pâtés in Middle-Aged Female Wistar Rats
Source: Foods. 2026 Mar 4;15(5):878. doi: 10.3390/foods15050878 (PMC12984183; doi:10.3390/foods15050878)
Supplement: Supplementary file 1 [file foods-15-00878-s001.zip]

Archive with 1 entries (1 files):
- foods-4120224-supplementary.pdf
